# Supplementary material for: FunMappOne: a tool to hierarchically organize and visually navigate functional gene annotations in multiple experiments
Source: BMC Bioinformatics. 2019 Feb 15;20:79. doi: 10.1186/s12859-019-2639-2 (PMC6376640; doi:10.1186/s12859-019-2639-2)
Supplement: Supplementary file 2 — Excel file containing input data for the case study. The excel file is composed of one sheet for each exposure and a last sheet containing grouping information. Each exposure sheet is named with the exposure ID and contains two columns containing the list of selected genes and the associated t-statistics, respectively. The last sheet contains two columns: one reporting the list of exposure IDs and another the corresponding group. (XLSX 63 kb) [file 12859_2019_2639_MOESM2_ESM.xlsx]

## Sheet: WY
Symbol	T-stats
Cyp4a10	23.6508
Acot1	22.6858
Pdk4	21.5505
Cyp4a14	19.2435
Ehhadh	18.7394
Acadl	18.0938
Acot3	17.764
2310016C08Rik	17.4802
Fbp2	16.9505
Fabp1	14.4493
Acot2	14.3869
Cyp4a31	14.0038
Acaa1b	13.778
Lpcat3	11.9024
1300010F03Rik	11.3579
Aadacl1	11.2123
Adfp	10.3649
Retsat	10.2538
Peci	10.174
Cpt1b	9.51573
Slc25a34	9.12399
Rdh9	-8.82376
Pex11a	8.7409
Pctp	8.49288
Cidec	8.45976
Slc16a2	-8.13246
9130221J18Rik	-7.74801
Hal	-7.62078
Zfp276	-7.44345
4632419I22Rik	-7.2808
Aqp1	-7.2483
Wnt4	-7.02627
Akap2	-6.97291
Serpina3m	-6.94
Slc10a2	-6.93695
Gmppb	-6.84647
Lyve1	-6.83526
Klkb1	-6.82112
Klf12	-6.80074
Myo1b	-6.78646
EG226654	-6.78432
Sephs2	-6.77791
Fmo1	-6.77275
Syne1	-6.74961
Trim2	-6.73182
Otc	-6.71966
Tuft1	-6.71684
Golgb1	-6.70451
Agtr1a	-6.69738

## Sheet: CF
Symbol	T-stats
Cyp4a10	23.865
Acot1	20.2669
Cyp4a14	19.1681
Ehhadh	18.4551
Pdk4	16.0537
Acot3	15.6456
Cyp4a31	14.8909
Fabp1	14.7855
Acaa1b	13.9457
Fbp2	13.4359
Acadl	12.9412
Acot2	11.1527
2310016C08Rik	10.5396
Lpcat3	10.5387
Peci	10.4857
Retsat	9.49909
1300010F03Rik	9.34757
Aadacl1	8.44084
Cpt1b	8.38946
Serinc2	8.36092
Decr1	8.2348
Crat	8.15561
Pex11a	8.09043
Adfp	8.02116
Klf12	-4.31824
Wnt4	-4.32653
Fam107a	-4.37018
Gmppb	-4.39141
Ptpn3	-4.39453
Slc10a2	-4.40147
Apom	-4.40231
Sorl1	-4.47562
Pla1a	-4.48363
Serpina3m	-4.49695
Slc16a2	-4.50937
Fgg	-4.52118
BC023892	-4.5672
Sult1e1	-4.57568
D330040H18Rik	-4.62196
EG226654	-4.74139
Zfp276	-4.76524
100042616	-4.92684
Tacc1	-5.13242
H2-Q7	-5.82758
Hal	-6.14152

## Sheet: LAC
Symbol	T-stats
Blvrb	21.1368
Slc1a4	20.4874
Fga	-20.3447
Gclm	20.2268
Igfbp1	-19.4326
Sgk1	-18.8967
Ptpn14	18.1389
D16Ertd472e	17.0487
Fgb	-16.8869
Creb3l3	-16.3558
Gss	16.2742
Ctgf	-16.1451
1810011O10Rik	-15.9862
Nqo1	15.952
Tbl1xr1	-15.7778
Stk10	15.7651
Zfp330	15.6955
Atp6v1h	15.6612
Hgsnat	15.5194
Fgg	-15.4962
Rnf115	15.4579
Srxn1	15.4155
5730557B15Rik	15.3345
A630038E17Rik	15.033
Fmo5	-14.952
Atp6v1b2	14.9186
Ubap1	14.9073
Tns1	-14.8732
Riok3	14.792
Ptgs2	14.7476
LOC433762	-14.717
Sema3e	14.6432
Lonrf3	14.6369
2310076L09Rik	-14.6302
Leap2	-14.6199
Tgoln1	14.5674
Gch1	14.5077
Il1rn	14.4968
Dnpep	-14.4402
AA986860	-14.2921
Hmgcs2	-14.1479
Gmnn	-13.9638
Odz3	-13.9453
Herpud1	-13.9388
Nr2f6	-13.8616
Tat	-13.7053

## Sheet: SAR
Symbol	T-stats
Serpinb9c	18.3464
Creb3l3	-17.5216
Blvrb	17.2027
Icam1	-15.2023
Tnfaip3	-15.1897
A630038E17Rik	15.1714
Ddit4	-14.8753
Gclm	14.7206
1110002E22Rik	14.5752
Cmas	14.5359
Fgg	-14.4661
Psmd5	14.4426
AA986860	-13.9326
Fga	-13.7259
Pilra	13.4754
Agtr1a	-13.3216
Mbl2	-13.2449
1810011O10Rik	-13.2408
Atp6v1h	13.2228
Bhlhb2	-13.1793
Baat	-13.1145
Fn1	-13.0811
Serpina10	-13.0591
Nr2f6	-12.9803
Serpinb9g	12.9035
Serpinb1b	12.7699
Ptpn14	12.6396
Tbl1xr1	-12.58
Slc25a20	-12.5553
Asf1a	12.502
Sgk1	-12.4784
Slc1a4	12.4584
Klf10	-12.439
Insig2	-12.4327
Exoc4	-12.4203
Odz3	-12.2635
2310076L09Rik	-12.2279
Plat	-12.2277
Fgf21	-12.2263
4930581F22Rik	12.1974
Il1rn	12.1506
2310040G24Rik	12.1499
B230209C24Rik	12.091
Scn8a	12.0233
Fbxo30	11.7934
Commd6	11.7741
Tnfrsf21	11.7609
Ikbkg	11.6678

## Sheet: CSPT
Symbol	T-stats
Fhit	-23.6326
Immp2l	-12.7425
Chchd6	-10.4995
1700007K13Rik	10.4443
Erc2	-9.23208
Cadps2	-9.1959
9230114K14Rik	9.09937
Ccng1	8.65819
Phlda3	8.59286
Smyd3	-8.09558
Gria3	7.69177
Zdhhc14	-7.58758
Pard3b	-7.51968
Cdc42bpg	7.23027
Slc39a11	-7.2289
Atrnl1	-7.0067
Arg2	6.99578
Zfp750	6.62249
Hamp	-6.44591
4632434I11Rik	6.34102
A230058F20Rik	6.34088
Ercc5	6.26903
Cd9	6.24396
Cpt1c	6.14249
Cd24a	6.0586
Dip2c	-5.97843
Macrod1	-5.89723
Hmgb3	5.87739
Ddit4l	5.8658
Trib3	-5.80901
Hras1	5.73953
Tmbim4	5.69961
1700112E06Rik	-5.6383
Slc24a3	-5.6375
Tmtc2	-5.62612
Dym	-5.58526
Mdm2	5.55666
Synm	5.49993
St14	5.49937
Polk	5.41491
Tuba1a	5.40136
Nfil3	-5.34689
Arntl	-5.33994
Spc25	5.33011
Pmaip1	5.31669
Tlcd2	5.30298
Dennd2c	5.2444
Nupr1	-5.11691

## Sheet: MMC
Symbol	T-stats
1700007K13Rik	8.79474
9230114K14Rik	7.42234
Ccng1	7.38128
Gria3	6.93864
4632434I11Rik	6.68244
Ercc5	6.21688
Ddit4l	6.10383
Cdc42bpg	6.09814
Spc25	5.75583
Phlda3	5.66182
Exoc4	5.65632
Hpcal1	5.30915
Fhit	-5.11435
Siva1	5.0041
Wdr21	4.96248
Ascl2	4.93358
Mmrn2	4.90083
Zdhhc14	-4.88502
Nfil3	-4.8578
Abhd4	4.78447
Stbd1	-4.77015
Arntl	-4.70021
Mdm2	4.67022
Ckap2	4.61727
6530418L21Rik	4.60215
B930041F14Rik	4.54267
Wnt9a	4.50891
2410014A08Rik	4.44666
Atrnl1	-4.438
OTTMUSG00000014994	-4.29192
St14	4.20677
Zmynd11	-4.17333
Pcgf3	4.16978
Tmbim4	4.14941
Gpihbp1	-4.13403
Cobl	-4.09195
Kcne3	-4.09159
4930404A10Rik	-4.09014
Bmp2	-4.01618
Pnrc2	-4.00824
Cry1	-4.0023
Rbpms	-3.99673
Hamp	-3.98066
Erc2	-3.97949
Cphx	-3.96484
Trib3	-3.94801
Sco1	-3.8934
Dip2c	-3.73539
Cebpg	-3.71423

## Sheet: ARO
Symbol	T-stats
Cyp1a1	37.2931
Cyp1a2	14.2928
Cyfip2	12.2761
Cyp2c55	9.99209
Fgf21	-7.80382
Cyp2c29	7.48468
Tiparp	7.18749
Nqo1	7.18272
Hmgcs2	-7.0952
Tns1	-6.77363
Cpt1a	-6.71202
Slc16a2	-6.35791
Hyal1	-6.21691
Sntb2	6.19388
Glul	-5.97912
Ces6	5.97753
Exosc8	5.93664
4833442J19Rik	-5.72303
Pbxip1	-5.64869
Mphosph6	5.63208
Syne1	-5.62104
Bcl2l11	5.57401
Pla2g12a	5.57334
Apoa5	-5.50661
Myo1e	-5.44891
Ece1	-5.42335
Clmn	-5.41481
Ttc39b	5.38309
Serpinb6a	5.37596
1110002N22Rik	5.22294
100042616	-5.22222
Cops8	5.21561
1810013L24Rik	5.20126
Slc25a46	5.20004
Tiprl	5.16406
Cnot7	5.15227
Gnai3	5.14247
Acadl	-5.1373
Wnt4	-5.13534
Gsr	5.12614
Tmem162	-5.11905
Gpr146	-5.10604
Rassf5	-5.09537
Plekhg6	-5.08593
Arl6ip5	5.07694
Agtr1a	-5.05639
Mbnl2	-5.0508
Cyp2c38	-5.02532

## Sheet: HCE
Symbol	T-stats
Hmgcs2	-10.5875
Cyp2c55	10.5745
Hmgcr	10.2975
Ces6	9.52386
Hyal1	-9.08501
5430435G22Rik	8.80917
AA986860	-8.77028
Nnt	-8.76693
Tnfaip3	-8.69301
Hsd3b3	-8.62507
Sntb2	8.59911
Cyp26a1	8.56379
Ptges	8.54767
Klf12	-8.41665
100042616	-8.41495
Pla2g12a	8.39993
Cpt1a	-8.3607
Cyp2c29	8.18884
Tdo2	-8.15692
Fgf21	-8.13884
Rdh11	7.98394
Jmjd6	7.91779
Faah	-7.90352
Cnot7	7.82728
Mcart1	7.70829
4931406C07Rik	7.66949
Abcc2	7.6543
Exosc8	7.60687
Fmo1	-7.58102
Sdc2	-7.55453
Sc4mol	7.5472
Slc16a2	-7.51046
Agtr1a	-7.49502
Sqrdl	-7.49092
Lpl	-7.45092
Mpeg1	-7.36457
Mn1	-7.25889
Pfkfb1	-7.24073
Ttc39b	7.22239
Tns1	-7.21842
Usp14	7.07862
Efna1	7.01094
Slc3a2	6.98641
Hagh	6.96633
Ndrg1	6.95717
1110002N22Rik	6.91171

## Sheet: DEM
Symbol	T-stats
Blvrb	16.2386
Cbr3	11.4876
Nqo1	10.618
Gclc	10.5066
Maoa	9.95543
Gsta2	9.71779
Srxn1	9.70092
Cbr1	9.69408
Pir	9.27038
Icam1	-9.09214
Slc1a4	8.84416
Ptpn14	8.79127
C920025E04Rik	8.68288
Gsta4	7.94603
Gclm	7.92329
Cds2	7.74358
Gsr	7.72121
Ikbkg	7.44278
Klf10	-7.09516
Abcc2	7.0162
Ahcyl1	6.88025
Akr1c19	6.87164
Ugt2b35	6.84062
Btg2	-6.76488
Afp	6.74192
Entpd5	6.72468
Prkab1	-6.64827
Inhbb	-6.60888
Fgg	-6.48107
Cp	-6.45906
Plat	-6.05972
Slc39a14	-5.90783
Itih4	-5.838
Kcne3	-5.78145
Steap4	-5.77341
Rnf114	-5.77084
Serpinb6b	-5.75475
D17H6S56E-5	-5.71773
Acaca	-5.68125
G6pc	-5.64242
Ikbke	-5.60599
EG226654	-5.58569
Gpihbp1	-5.55929
Fndc3b	-5.54764
Arrdc4	-5.52761
Serpind1	-5.52112
Itih3	-5.42876
Nelf	-5.41656
Slc16a6	-5.28992
9930031P18Rik	-5.27894
Col3a1	-5.27477

## Sheet: TCDD
Symbol	T-stats
Cyp1a1	40.6189
Cyp1b1	30.6947
Cyfip2	16.3908
Cyp1a2	15.1118
Fmo2	14.5675
Tiparp	14.5107
Ereg	13.6396
Sytl2	13.3467
Insl6	12.9164
Hsd17b6	11.2863
Nqo1	10.8722
Spon1	10.1293
Dclk3	10.0104
Reln	9.54948
Xdh	9.45579
AU018778	7.94386
Lrp4	7.91685
Dfna5h	7.86632
Fmo3	7.83503
Arl6ip5	7.75117
Ankrd10	7.71503
Pcp4l1	7.70417
Etnk1	7.65453
Fabp1	7.61065
Fbxw9	7.60131
Gpd2	-7.52856
Wnt4	-7.3299
4921509J17Rik	7.2668
Entpd2	7.25059
Slc25a46	7.20382
Glul	-7.0308
Hyal1	-6.86295
Tns1	-6.56471
Akap2	-6.48246
Rarres1	-6.39542
Ablim3	-6.39084
Hmgcs2	-6.39004
Angptl4	-6.32163
Klf10	-6.28788
AI132487	-6.19004
Cyp4a14	-6.16483
Rrm2	-6.12098
Rgs2	-6.09807
Enpep	-6.08821
Nek7	-5.97654
LOC100044968	-5.89451
Rgs16	-5.88307
Mbnl2	-5.80445
2310076L09Rik	-5.74104

[truncated: 17 more sheets: HCH, PB, ETP, TCPOBOP, FK506, CA, OA, TCE, BPA, TBTO, DIDP, CSA, CT, DM, MNU, MEN, Grouping]
